# Supplementary material for: Fluctuations in AKT and PTEN Activity Are Linked by the E3 Ubiquitin Ligase cCBL
Source: Cells. 2021 Oct 20;10(11):2803. doi: 10.3390/cells10112803 (PMC8616390; doi:10.3390/cells10112803)
Supplement: Supplementary file 1 [file cells-10-02803-s001.zip]

Archive with 12 entries (9 files):
- supplemental information and videos/
- supplemental information and videos/3 REB Olazabal Supplemental informationv2.pdf
- supplemental information and videos/original_images.v2.pdf
- supplemental information and videos/Supplemental VIDEO 1 GFP-CONTROL PDGF.avi
- supplemental information and videos/Supplemental VIDEO 2 GFP-CONTROL FBS.avi
- supplemental information and videos/Supplemental VIDEO 3  BTKPH PDGF.avi
- supplemental information and videos/Supplemental VIDEO 4 BTKPH FBS.avi
- __MACOSX/
- __MACOSX/supplemental information and videos/
- __MACOSX/supplemental information and videos/._Supplemental VIDEO 1 GFP-CONTROL PDGF.avi
- __MACOSX/supplemental information and videos/._Supplemental VIDEO 3  BTKPH PDGF.avi
- __MACOSX/supplemental information and videos/._Supplemental VIDEO 4 BTKPH FBS.avi
